# Supplementary material for: Ultrasound Versus Fluoroscopy for Cervical Medial Branch Injections at C3–C6: A Single-Center Retrospective Cohort Study
Source: Diagnostics (Basel). 2026 Feb 16;16(4):592. doi: 10.3390/diagnostics16040592 (PMC12939812; doi:10.3390/diagnostics16040592)
Supplement: Supplementary file 1 [file diagnostics-16-00592-s001.zip]

Archive with 1 entries (1 files):
- diagnostics-4135427-supplementary.pdf
